# Supplementary material for: Cardiorespiratory performance and locomotor function of patients with anorectal malformations
Source: Sci Rep. 2021 Sep 23;11:18919. doi: 10.1038/s41598-021-98368-z (PMC8460638; doi:10.1038/s41598-021-98368-z)
Supplement: Supplementary file 4 — Supplementary Table S2. [file 41598_2021_98368_MOESM4_ESM.xlsx]

## Sheet: Tabelle1
Group	Age	Gender	Height [m]	Body Weight [kg]	BMI Z-score	Body Fat [%]	Muscle Mass [kg/Height²]	VCmax [%]	Tiffeneau Index [%]	Ventilation Disorder	RER	Relative Performance [%]	peak VO2 [ml/kg/min]	O2/HR [ml]	EQO2	BR	∆VO2/∆WR	Lateral Jumping	Sit and Reach	Sit-Ups	Long Stand Jump	One-legged Stand	Push-Ups	DKT	Type ARM	Spinal Anomaly	Additional Congenital Anomaly	Surgery	Procedure	Rintala	Bai
control	9	f	1.37	25	-2,16	4		84	92.39	normal	1.04	1.0833	37.6	4.6	24.1	34	10.55	3	4	2	4	1	1	2.5	-	-	-	-	-	-	-
control	9	f	1.37	30	-0,36	8.8	2.9	98.1	85.27	normal	1.11	1.1806	38.1	6	20.6	47	9.62	4	3	2	4	1	2	2.7	-	-	-	-	-	-	-
control	8	f	1.38	27	-1,22	4	2.8	85.4	80.82	normal	0.99	1.466	53.5	7.1	19.2	8	12.6	2	3	2	3	1	2	2.2	-	-	-	-	-	-	-
control	11	f	1.45	29	-2,34	4	2.9	85.1	90.18	normal	0.94	1.0776	43.8	6.6	20.4	38	12.97	2	4	3	4	1	1	2.5	-	-	-	-	-	-	-
control	11	f	1.43	31	-1,27	4	4	99.7	83.84	normal	1.07	1.6129	62.8	9.7	19.7	0	12.25	1	2	1	1	1	1	1.2	-	-	-	-	-	-	-
control	14	f	1.62	54	0,23	20	6.2	105.9	88.58	normal	1.21	1.4738	44.5	12.1	18.5	9	10.96	1	2	3	3	1	1	1.8	-	-	-	-	-	-	-
control	14	f	1.7	52	-0,58	18	5.6	95.4	94.63	normal	1.15	1.226	35.8	9.3	18.2	44	9.4	4	3	3	2	1	2	2.5	-	-	-	-	-	-	-
control	15	f	1.58	53	2,19	18	7.1	108.8	88.33	normal	1.08	1.2814	39.9	11	20.3	21	11.3	3	3	3	3	1	2	2.5	-	-	-	-	-	-	-
control	14	f	1.64	67	1,24	24	7.8	116.7	89.29	normal	1.19	1.306	42.4	14.4	19.6	26	11.9	2	2	3	2	1	4	2.3	-	-	-	-	-	-	-
control	14	f	1.54	48	0,2	20	6	119.2	88.88	normal	1.28	1.3455	41.8	9.9	19.9	0	10.8	3	2	3	2	1	2	2.2	-	-	-	-	-	-	-
control	16	f	1.61	59	0,56	11.1	7.4	102.4	91.92	normal	1.18	1.3418	39	11.6	18.5	12	9.9	3	3	3	3	1	2	2.5	-	-	-	-	-	-	-
control	15	f	1.65	59	0,47	19	6.9	100.1	88.46	normal	1.11	0.9746	35.4	11.3	25.9	33	10.96	1	3	3	2	1	2	2	-	-	-	-	-	-	-
control	17	f	1.58	52	-0,08	14	7.1	129	83.38	normal	1.11	1.1859	42	11.6	21.9	28	11.8	4	3	3	2	1	2	2.5	-	-	-	-	-	-	-
control	10	m	1.3	25	-1,18	4	3.6	103	83.15	normal	0.94	1.2267	61.6	7.7	17.6	0	13.5	1	3	1	4	1	1	1.8	-	-	-	-	-	-	-
control	12	m	1.52	44	-0,76	4	6.5	101.8	83.16	normal	1.15	1.1364	46.7	10.1	15.3	29	11.2	4	4	4	3	1	3	3.2	-	-	-	-	-	-	-
control	16	m	1.84	74	0,32	15	8.4	85.1	98.31	normal	1.29	1.2387	41.1	15.6	22.9	3	8.7	3	5	4	3	1	3	3.2	-	-	-	-	-	-	-
control	17	m	1.8	65	-0,47	4	8.3	112.5	90.28	normal	0.96	1.5487	66.3	22.4	18.1	1	11.33	2	4	3	3	1	2	2.5	-	-	-	-	-	-	-
control	18	m	1.7	58	-0,84	4	9.2	103.3	77.13	normal	1.33	1.2931	48	13.4	22.6	22	10.4	3	4	3	2	1	2	2.5	-	-	-	-	-	-	-
ARM	9	f	1.41	32	-0,25	12	3.3	100.6	92.9	normal	1.05	1.3281	46.21	10.1	19.2	0	13.9	4	3	3	5	5	2	3.7	perineal fistula	-	-	PSARPa	one staged	19	10
ARM	9	f	1.43	44	1,42	24	4.9	93.9	91.49	normal	1.17	1.2121	44.4	9.7	24	8	10.6	1	4	2	4	1	2	2.3	perineal fistula	-	-	PSARPa	one staged	17	12
ARM	9	f	1.32	29	-0,06	5	3.3	102	91.34	normal	1	0.977	36.2	5.6	18	39	12.2	3	5	3	4	1	2	3	perineal fistula	-	-	PSARPa	one staged	15	11
ARM	11	f	1.6	42	-0,64	20	4	74.3	96.05	restrictive	1.18	0.9325	29	6	16.8	39	9.6	4	4	4	5	1	3	3.5	perineal fistula	-	-	PSARPa	one staged	20	12
ARM	11	f	1.45	35	-0,44	12	3.5	79.1	71.22	combined	1.03	1.0357	40.5	6.9	19	0	12.1	4	2	3	4	4	2	3.2	rectovestibular fistula	-	anophthalmus and duodenal atresia	PSARPa	one staged	20	11
ARM	13	f	1.55	43	-0,36	14	5.1	95	87.38	normal	1.26	1.3081	42.4	9.3	17.6	0	12.01	5	3	3	3	5	1.8	3.5	perineal fistula	-	-	PSARPa	one staged	17	13
ARM	14	f	1.64	49	-0,55	16	5.4	96.2	96.2	normal	1.16	1.4456	45.5	10.9	19	21	11.66	3	3	3	4	1	1	2.5	rectovestibular fistula	-	-	PSARPa	one staged	16	13
ARM	15	f	1.68	57	0,06	22	5.8	86.8	96.96	normal	1.1	1.0965	40.9	12.3	18.2	2	12.9	5	2	4	2	1	3	2.8	perineal fistula	-	-	PSARPa	one staged	18	13
ARM	15	f	1.63	56	0,29	23	6.3	119.6	88.69	normal	1.21	1.3021	38.3	11.5	20.5	47	10.1	3	4	4	2	1	4.5	3.1	perineal fistula	-	-	PSARPa	one staged	20	13
ARM	15	f	1.65	51	-0,53	18	5.7	92.2	90.38	normal	1.12	1.1683	40.5	11.3	21.2	3	10.6	5	3	4	3	1	2	3	rectovestibular fistula	Currarino triad	-	PSARPb	three staged	13	12
ARM	16	f	1.71	58	-0,27	23	4.5	92.6	90.75	normal	1.12	0.8839	29.1	8.9	28.4	21	10.9	5	4	5	4	5	3.8	4.5	rectovestibular fistula	-	-	PSARPa	one staged	20	13
ARM	16	f	1.68	69	0,93	29	6.8	111.7	78.96	obstructive	1.17	0.8756	29.1	10.3	18.9	29	10.3	5	4	5	6	1	2	3.8	perineal fistula	-	-	PSARPa	one staged	9	10
ARM	17	f	1.64	48	-1,38	20	5	67.1	58.38	combined	1.07	0.8681	30.2	8.6	22.4	0	10.6	4	3	5	5	1	3	3.5	cloaca	-	EA , pancreas anulare, volvulus	abd.-perineal pull-through		colostomy	colostomy
ARM	10	m	1.46	36	0	4	4.9	98	84.33	normal	1.05	0.9722	48	8.6	19.8	13	13.6	4	5	3	4	1	2	3.2	imperforate anus	-	-	PSARPa	one staged	20	12
ARM	13	m	1.64	48	-0,32	4	5.8	114.3	74.06	normal	1.05	1.2847	56.5	13.8	24.9	10	10.8	3	3	3	4	1	2	2.7	perineal fistula	-	-	PSARPb	three staged	18	13
ARM	16	m	1.84	83	1,04	17	9.1	93.1	87.14	normal	1.03	0.8273	41.3	18.3	20.9	13	11.4	5	5	5	5	5	5	5	perineal fistula	-	-	PSARPa	one staged	19	13
ARM	17	m	1.74	55	-1,51	4	7.4	87.4	96.81	normal	1.17	1.0788	43.9	12.5	25.2	17	11.25	5	5	4	4	4	4	4.3	rectovesical fistula	caudal regression	-	PSARPb	three staged	15	9
ARM	18	m	1.72	59	-0,91	4	8.7	85.9	85.78	normal	1.07	1.2712	55.6	17.7	19.4	8	11.3	5	2	3	5	1	3	3.2	rectobulbar fistula	-	-	PSARPb	three staged	11	9
